# Supplementary material for: Early-stage serrated adenocarcinomas are divided into several molecularly distinct subtypes
Source: PLoS One. 2019 Feb 20;14(2):e0211477. doi: 10.1371/journal.pone.0211477 (PMC6382106; doi:10.1371/journal.pone.0211477)
Supplement: S1 Table — (XLSX) [file pone.0211477.s009.xlsx]

## Sheet: Sheet1
S1 Table. Primers used for microsatellite lesion analysis
Microsatellite	Location	Size	Forward primer	Reverse primer
BAT25	gene c-Kit ch.4q12	110-130 pb	5'-TCG CCT CCA AGA ATG TAA GT-3'	5'-TCT GCA TTT TAA CTA TGG CTC-3'
BAT26	gene hMSH2 ch. 2p	100-120 pb	5'-TGA CTA CTT TTG ACT TCA GCC-3'	5'-AAC CAT TCA ACA TTT TTA ACC C-3'
D2S123	gene hMSH2 ch. 2p	200-230 pb	5'-AAA CAG GAT GCC TGC CTT TA-3'	5'-GGA CTT TCC ACC TAT GGG AC-3'
D5S346	gene APC ch. 5q21q22	100-130 pb	5'-AGC AGA TAA GAC AGT ATT ACT AGTT-3'	5'-ACT CAC TCT AGT GAT AAA TCG GG-3'
D17S250	gene BRCA1 ch. 17q112-q12	140-170 pb	5'-GGA AGA ATC AAA TAG ACAAT-3'	5'-GCT GGC CAT ATA TAT ATT TAA ACC-3'
