# Supplementary material for: Early-stage serrated adenocarcinomas are divided into several molecularly distinct subtypes
Source: PLoS One. 2019 Feb 20;14(2):e0211477. doi: 10.1371/journal.pone.0211477 (PMC6382106; doi:10.1371/journal.pone.0211477)
Supplement: S2 Table — We classified 24 SAC lesions into molecularly distinct subtypes using CDX2 immunohistochemistry and MSI analysis based on methods reported by De Sousa de Melo et al. [14] (CCS1:CDX+, HTR2B-, FRMD6-, ZEB1- and MSS/MSI-L, CCS2: MSI-H, CCS3: CDX-, HTR2B+, FRMD6+, ZEB1+ and MSI-L/MSS, respectively). ΦC/C: cecum, A/C: ascending colon, T/C: transverse colon, D/C: descending colon, Ra: rectum above the peritoneal reflection, Rb: rectum below the peritoneal reflection. ϖ MSI-L: microsatellite instability-low, MSI-H: microsatellite instability-high, MSS: microsatellite stable. ψeEarly-stage CRCs were classied into two categories: Tis stage, carcinoma in situ; and T1 stage, tumor invasion of the submucosa. (XLSX) [file pone.0211477.s010.xlsx]

## Sheet: Sheet1
S2 Table. Clinical background information for the 24 SACs that were examined in this study
Case No.	Sex	Age (years old)	LocationΦ	Size (mm)	Tis/T1ψ	CDX2	MSIϖ	CCS	Tissue type
1	Female	53	A/C	20	Tis	Positive	MSS	CCS1	pap
2	Male	67	Ra	40	Tis	Positive	MSI-L	CCS1	tub1
3	Female	67	T/C	6	Tis	Positive	MSS	CCS1	tub2
4	Male	68	Ra	12	Tis	Positive	MSI-L	CCS1	pap
5	Male	68	S/C	35	Tis	Positive	MSI-L	CCS1	tub1
6	Male	70	Rb	40	T1	Positive	MSI-L	CCS1	tub1=pap
7	Male	70	A/C	80	Tis	Positive	MSS	CCS1	tub1
8	Female	71	Rb	20	Tis	Positive	MSI-L	CCS1	pap
9	Female	72	A/C	60	Tis	Positive	MSI-L	CCS1	tub1
10	Male	74	D/C	30	T1	Positive	MSI-L	CCS1	tub2
11	Male	75	Ra	70	Tis	Positive	MSI-L	CCS1	tub1
12	Male	84	Rb	100	Tis	Positive	MSS	CCS1	pap
13	Female	86	A/C	40	Tis	Positive	MSS	CCS1	pap
14	Female	92	Rb	50	T1	Positive	MSS	CCS1	tub1
15	Male	52	A/C	25	T1	Positive	MSI-H	CCS2	tub1
16	Female	64	A/C	15	T1	Positive	MSI-H	CCS2	tub2
17	Female	68	C/C	30	T1	Negative	MSI-H	CCS2	muc
18	Male	72	RS	50	Tis	Positive	MSI-H	CCS2	tub2
19	Female	82	C/C	20	T1	Negative	MSI-H	CCS2	muc
20	Female	59	C/C	30	T1	Negative	MSS	CCS3	tub1
21	Male	66	T/C	30	T1	Negative	MSS	CCS3	muc
22	Female	74	Rb	40	T1	Negative	MSS	CCS3	tub1
23	Male	76	A/C	15	T1	Negative	MSI-L	CCS3	por
24	Female	81	C/C	10	T1	Negative	MSI-L	CCS3	por
We classified 24 SAC lesions into molecularly distinct subtypes using CDX2 immunohistochemistry and MSI analysis based on methods reported by De Sousa de Melo et al. [14] (CCS1:CDX+, HTR2B-, FRMD6-, ZEB1- and MSS/MSI-L, CCS2: MSI-H, CCS3: CDX-, HTR2B+, FRMD6+, ZEB1+ and MSI-L/MSS, respectively)
ΦC/C: cecum, A/C: ascending colon, T/C: transverse colon, D/C: descending colon, Ra: rectum above the peritoneal reflection, Rb: rectum below the peritoneal reflection
ϖMSI-L: microsatellite instability-low, MSI-H: microsatellite instability-high, MSS: microsatellite stable
ψeEarly-stage CRCs were classied into two categories: Tis stage, carcinoma in situ; and T1 stage, tumor invasion of the submucosa
