# Supplementary material for: Early-stage serrated adenocarcinomas are divided into several molecularly distinct subtypes
Source: PLoS One. 2019 Feb 20;14(2):e0211477. doi: 10.1371/journal.pone.0211477 (PMC6382106; doi:10.1371/journal.pone.0211477)
Supplement: S3 Table — We investigated histological type, SM invasive depth, budding grade, and vessel invasion of 12 T1 SAC cases in each CCS group. ϖ C/C: cecum, A/C: ascending colon, T/C: transverse colon, D/C: descending colon, Ra: rectum above the peritoneal reflection, Rb: rectum below the peritoneal reflection, Rs: rectosigmoid. ψCCS1:CDX+, HTR2B-, FRMD6-, ZEB1- and MSS/MSI-L, CCS2: MSI-H, CCS3: CDX-, HTR2B+, FRMD6+, ZEB1+ and MSI-L/MSS. * SM invasion was measured from the lower border of the muscularis mucosae of the lesion. ΦBudding is defined as a single cancer cell or a cluster of 5 cells along the invasion margin, and was graded per microscopic field at 200× magnification. (XLSX) [file pone.0211477.s011.xlsx]

## Sheet: Sheet1
S3 Table. Association between pathological findings and molecularly distinct subtypes in T1 SACs
Case No.	Sex	Age (years old)	Locationϖ	Size (mm)	CCSψ	Histologic type	SM invasion depth (mm)∗	Budding gradeΦ	Vessel invasion
6	Male	70	Rb	40	CCS1	tub	1100	3	ly0, v0
10	Male	74	D/C	30	CCS1	tub	1400	3	ly0, v0
14	Female	92	Rb	50	CCS1	tub	2600	1	ly1, v0
15	Male	52	A/C	25	CCS2	tub	2000	1	ly0, v0
16	Female	64	A/C	15	CCS2	tub	2700	2	ly1, v0
17	Female	68	C/C	30	CCS2	muc	2500	2	ly3, v0
19	Female	82	C/C	20	CCS2	muc	1500	1	ly0, v0
20	Female	59	C/C	30	CCS3	tub	200	1	ly0, v0
21	Male	66	T/C	30	CCS3	muc	1000	1	ly1, v1
22	Female	74	Rb	40	CCS3	tub	1000	2	ly0, v0
23	Male	76	A/C	15	CCS3	por	1900	3	ly1, v1
24	Female	81	C/C	10	CCS3	por	2000	3	ly1, v0
We investigated histological type, SM invasive depth, budding grade, and vessel invasion of 12 T1 SAC cases in each CCS group
ϖC/C: cecum, A/C: ascending colon, T/C: transverse colon, D/C: descending colon, Ra: rectum above the peritoneal reflection, Rb: rectum below the peritoneal reflection, Rs: rectosigmoid
ψCCS1:CDX+, HTR2B-, FRMD6-, ZEB1- and MSS/MSI-L, CCS2: MSI-H, CCS3: CDX-, HTR2B+, FRMD6+, ZEB1+ and MSI-L/MSS
* SM invasion was measured from the lower border of the muscularis mucosae of the lesion
ΦBudding is defined as a single cancer cell or a cluster of 5 cells along the invasion margin, and was graded per microscopic field at 200× magnification
