# Supplementary material for: Early-stage serrated adenocarcinomas are divided into several molecularly distinct subtypes
Source: PLoS One. 2019 Feb 20;14(2):e0211477. doi: 10.1371/journal.pone.0211477 (PMC6382106; doi:10.1371/journal.pone.0211477)
Supplement: S4 Table — We investigatedsomatic mutations of 24 SAC cases. (XLSX) [file pone.0211477.s012.xlsx]

## Sheet: Sheet1
S4 Table. The accumulation of mutations in SACs of normal or adenoma-adjacent tissue in 15 cancer-related genes
Case_ID	Gene	Variant	Chr	Coordinate	Type	Genotype	Alt Variant Freq	Read Depth
1	KRAS	C>C/T	12	25398281	snv	het	10.9	7162
1	TP53	G>G/A	17	7572064	snv	het	1.8	1872
1	TP53	C>C/T	17	7577046	snv	het	1.5	3691
1	ERBB2	C>C/T	17	37879682	snv	het	1.7	1985
1	ERBB2	C>C/T	17	37879800	snv	het	1.7	2105
1	ERBB2	C>C/A	17	37881349	snv	het	1.5	2588
1	ERBB2	C>C/G	17	37881375	snv	het	2.4	1259
2	NRAS	TG>TG/GT	1	115256529	snv	het	3.4	7927
2	NRAS	C>C/A	1	115256542	snv	het	1.4	3749
2	KRAS	C>C/T	12	25398281	snv	het	1.7	4891
2	AKT1	C>C/T	14	105246561	snv	het	1.4	10322
2	TP53	C>C/A	17	7572126	snv	het	2.5	479
2	TP53	C>C/T	17	7577090	snv	het	2.2	2443
2	TP53	G>G/A	17	7578458	snv	het	2.2	4533
3	FOXL2	C>C/T	3	138665093	snv	het	1.8	16226
3	ERBB2	G>G/T	17	37872872	snv	het	2.4	2076
4	KIT	G>G/A	4	55592080	snv	het	1.6	5993
4	TP53	G>G/A	17	7572064	snv	het	3.4	1646
4	TP53	G>G/A	17	7572132	snv	het	1.7	1614
4	TP53	G>G/T	17	7572888	snv	het	1.3	7698
4	TP53	C>C/T	17	7574002	snv	het	2	8199
4	TP53	A>A/G	17	7578265	snv	het	21.5	21474
4	ERBB2	G>G/A	17	37851315	snv	het	5.4	16274
4	ERBB2	G>G/T	17	37881354	snv	het	1.9	1562
4	ERBB2	C>C/T	17	37883769	snv	het	1.5	4716
5	FOXL2	C>C/T	3	138665093	snv	het	1.7	4711
5	ERBB2	C>C/T	17	37879858	snv	het	2.1	2299
5	ERBB2	C>C/A	17	37881374	snv	het	2.2	1448
6	MET	C>T/T	7	116435768	snv	hom	99.5	3852
6	BRAF	T>T/C	7	140453134	snv	het	2.1	13258
6	TP53	C>C/A	17	7572126	snv	het	1.3	7884
7	PDGFRA	C>C/T	4	55144159	snv	het	1.5	5616
7	EGFR	C>C/T	7	55259533	snv	het	2.6	465
7	TP53	C>C/T	17	7572785	snv	het	1.7	2824
7	TP53	G>G/A	17	7572786	snv	het	1.6	2806
7	TP53	C>C/T	17	7577090	snv	het	1.5	5212
7	TP53	C>C/T	17	7577538	snv	het	1.4	16551
7	TP53	G>G/A	17	7579366	snv	het	1.4	36510
8	BRAF	T>T/C	7	140453154	snv	het	7	16639
8	TP53	C>C/A	17	7579684	snv	het	1.7	2619
8	ERBB2	C>C/T	17	37879563	snv	het	1.9	1363
10	TP53	C>C/T	17	7577082	snv	het	3.3	4121
11	ERBB2	C>C/T	17	37879654	snv	het	1.4	4050
11	ERBB2	G>G/T	17	37881328	snv	het	1.3	7625
11	ERBB2	C>C/T	17	37883769	snv	het	1.3	10237
12	PIK3CA	G>G/A	3	178936091	snv	het	25.9	18170
12	TP53	G>G/A	17	7577121	snv	het	33.4	3680
12	ERBB2	C>C/T	17	37883719	snv	het	1.4	5479
13	AKT1	C>C/T	14	105246551	snv	het	4.7	16596
15	NRAS	C>C/A	1	115252226	snv	het	2.6	3589
15	FOXL2	C>C/T	3	138665093	snv	het	1.4	3953
15	PIK3CA	C>C/T	3	178936067	snv	het	5.3	1066
15	PIK3CA	T>T/C	3	178951915	snv	het	2	3947
15	PIK3CA	C>C/T	3	178952012	snv	het	1.6	6392
15	PDGFRA	C>C/T	4	55141026	snv	het	1.6	7530
15	PDGFRA	G>G/A	4	55152038	snv	het	3.9	2294
15	KIT	A>A/G	4	55595588	snv	het	3.6	4866
15	KIT	C>C/T	4	55595612	snv	het	3.7	4872
15	KIT	C>C/T	4	55602667	snv	het	2.3	1745
15	EGFR	G>G/A	7	55241727	snv	het	1.3	16083
15	EGFR,EGFR-AS1	G>G/A	7	55249029	snv	het	1.8	6008
15	BRAF	G>G/A	7	140453128	snv	het	2.1	7377
15	RET	G>G/T	10	43617393	snv	het	1.4	13488
15	RET	C>C/T	10	43617452	snv	het	1.8	13539
15	TP53	G>G/A	17	7572064	snv	het	2	2237
15	TP53	G>G/A	17	7572102	snv	het	2.3	2174
15	TP53	G>G/A	17	7572600	snv	het	1.3	5945
15	TP53	C>C/A	17	7572676	snv	het	2.8	1092
15	TP53	C>C/T	17	7576540	snv	het	2	5593
15	TP53	C>C/T	17	7577041	snv	het	1.6	3033
15	TP53	C>C/T	17	7577046	snv	het	5.8	2885
15	TP53	C>C/A	17	7577065	snv	het	1.6	2888
15	TP53	G>G/A	17	7577094	snv	het	5.4	2884
15	TP53	G>G/A	17	7577121	snv	het	1.6	2883
15	TP53	G>G/A	17	7578375	snv	het	1.5	8796
15	TP53	C>C/T	17	7578406	snv	het	52.7	8782
15	TP53	C>C/T	17	7578455	snv	het	5.2	3730
15	TP53	G>G/A	17	7579422	snv	het	1.3	11155
15	TP53	C>C/T	17	7579438	snv	het	1.6	11176
15	TP53	G>G/A	17	7579442	snv	het	2.4	11191
15	TP53	CGG>CGG/TGC	17	7579470	snv	het	1.9	13299
15	TP53	G>G/A	17	7579543	snv	het	1.4	13286
15	TP53	C>C/T	17	7579546	snv	het	1.4	13280
15	TP53	C>C/T	17	7579579	snv	het	1.4	13284
15	TP53	C>C/T	17	7579761	snv	het	1.6	3373
15	TP53	C>C/T	17	7579882	snv	het	2.1	2824
15	TP53	C>C/A	17	7579885	snv	het	2.4	2826
15	ERBB2	C>C/G	17	37879901	snv	het	2.3	3851
15	ERBB2	C>C/T	17	37880263	snv	het	1.4	7193
15	ERBB2	C>C/T	17	37882838	snv	het	3.3	1378
15	ERBB2	G>G/A	17	37882851	snv	het	1.9	1374
15	ERBB2	G>G/T	17	37882853	snv	het	5.1	1371
15	ERBB2	C>C/A	17	37883716	snv	het	2	1105
15	ERBB2	G>G/A	17	37883770	snv	het	2	1095
15	GNA11	G>G/A	19	3118907	snv	het	1.8	12565
15	GNA11	C>C/T	19	3118982	snv	het	1.5	12598
16	NRAS	G>G/A	1	115252247	snv	het	1.4	16751
16	NRAS	C>C/T	1	115252357	snv	het	1.7	34519
16	FOXL2	C>C/T	3	138665122	snv	het	1.3	52242
16	PDGFRA	G>G/A	4	55144126	snv	het	1.5	11508
16	PDGFRA	C>C/T	4	55144160	snv	het	1.9	5495
16	PDGFRA	C>C/T	4	55152017	snv	het	2.5	13579
16	PDGFRA	C>C/T	4	55152030	snv	het	2.6	13609
16	KIT	G>G/A	4	55592140	snv	het	1.3	15365
16	KIT	G>G/T	4	55595569	snv	het	2.2	6754
16	KIT	C>C/T	4	55599259	snv	het	1.6	4048
16	EGFR	C>C/T	7	55241712	snv	het	1.2	48165
16	MET	G>G/A	7	116435769	snv	het	1.6	6495
16	BRAF	G>G/A	7	140453128	snv	het	2	18229
16	AKT1	C>C/T	14	105246526	snv	het	2.4	32434
16	TP53	C>C/T	17	7571835	snv	het	1.5	15768
16	TP53	G>G/A	17	7572042	snv	het	2.8	1062
16	TP53	G>G/A	17	7572069	snv	het	1.7	2567
16	TP53	G>G/A	17	7572134	snv	het	1.7	1462
16	TP53	G>G/T	17	7572269	snv	het	3.6	3746
16	TP53	C>C/A	17	7572795	snv	het	2.6	3551
16	TP53	C>C/T	17	7572973	snv	het	4.1	2399
16	TP53	G>G/A	17	7573979	snv	het	1.7	7677
16	TP53	C>C/T	17	7574012	snv	het	2.7	3770
16	TP53	G>G/A	17	7574013	snv	het	2.2	3817
16	TP53	G>G/A	17	7574030	snv	het	1.8	12258
16	TP53	G>G/T	17	7574052	snv	het	1.3	12239
16	TP53	G>G/A	17	7576544	snv	het	1.5	11937
16	TP53	G>G/A	17	7577022	snv	het	1.6	8564
16	TP53	C>C/T	17	7577069	snv	het	1.5	5803
16	TP53	G>G/C	17	7577087	snv	het	1.9	5823
16	TP53	C>C/T	17	7577122	snv	het	1.6	5772
16	TP53	C>C/T	17	7577499	snv	het	2.1	11928
16	TP53	G>G/A	17	7577527	snv	het	1.4	11887
16	TP53	C>C/T	17	7578429	snv	het	2	16727
16	TP53	C>C/T	17	7578461	snv	het	1.4	16751
16	TP53	G>G/A	17	7579359	snv	het	1.6	41114
16	TP53	G>G/A	17	7579366	snv	het	1.4	23837
16	TP53	G>G/A	17	7579439	snv	het	1.7	23852
16	ERBB2	G>G/A	17	37851341	snv	het	1.2	17901
16	ERBB2	G>G/A	17	37863404	snv	het	1.5	6444
16	ERBB2	C>C/T	17	37871996	snv	het	1.5	20524
16	ERBB2	C>C/T	17	37872806	snv	het	1.9	1056
16	ERBB2	G>G/A	17	37872809	snv	het	5.1	1059
16	ERBB2	G>G/T	17	37872809	snv	het	1.9	1059
16	ERBB2	G>G/A	17	37879655	snv	het	2.2	4883
16	ERBB2	G>G/A	17	37879683	snv	het	2	4795
16	ERBB2	C>C/A	17	37879826	snv	het	2.6	7458
16	ERBB2	G>G/C	17	37879905	snv	het	2.7	7433
16	ERBB2	G>G/A	17	37880988	snv	het	1.2	20070
16	ERBB2	G>G/A	17	37881327	snv	het	1.8	2079
16	ERBB2	C>C/T	17	37881335	snv	het	3.9	2081
16	ERBB2	C>C/T	17	37883724	snv	het	2.2	2758
16	ERBB2	C>C/T	17	37883776	snv	het	2	2738
16	ERBB2	C>C/A	17	37883777	snv	het	3.7	2750
16	ERBB2	C>C/T	17	37883779	snv	het	1.9	2770
16	ERBB2	C>C/T	17	37883791	snv	het	2.2	1242
16	ERBB2	C>C/T	17	37884921	snv	het	1.4	4588
16	ERBB2	G>G/T	17	37884923	snv	het	1.9	4554
16	GNA11	C>C/T	19	3118906	snv	het	1.5	33512
16	GNA11	G>G/A	19	3118907	snv	het	1.1	34467
17	NRAS	C>C/A	1	115252227	snv	het	4	2387
17	NRAS	C>C/A	1	115258798	snv	het	1.3	8549
17	FOXL2	C>C/A	3	138665143	snv	het	1.5	10569
17	FOXL2	G>G/A	3	138665179	snv	het	2	10602
17	FOXL2	C>C/T	3	138665215	snv	het	2.5	10577
17	PIK3CA	A>A/G	3	178936040	snv	het	1.9	1982
17	PIK3CA	C>C/A	3	178951966	snv	het	2.2	2497
17	PIK3CA	G>G/A	3	178952013	snv	het	2.7	6319
17	PDGFRA	C>C/A	4	55144171	snv	het	4	1918
17	PDGFRA	C>C/T	4	55152108	snv	het	2.4	3826
17	KIT	C>C/T	4	55589794	snv	het	3	3308
17	KIT	C>C/T	4	55592125	snv	het	5.1	272
17	KIT	G>G/A	4	55592162	snv	het	1.8	3453
17	KIT	G>G/T	4	55592165	snv	het	4.2	3451
17	KIT	G>G/A	4	55595582	snv	het	1.8	3400
17	KIT	C>C/T	4	55602754	snv	het	1.4	3956
17	EGFR	C>C/T	7	55241652	snv	het	2.5	1946
17	EGFR	C>C/T	7	55241717	snv	het	1.6	11677
17	EGFR,EGFR-AS1	C>C/T	7	55249021	snv	het	2.5	5680
17	EGFR,EGFR-AS1	C>C/T	7	55249039	snv	het	2.1	5673
17	EGFR,EGFR-AS1	C>C/T	7	55249192	snv	het	2.8	4496
17	MET	G>G/T	7	116435699	snv	het	1.7	2039
17	BRAF	C>C/T	7	140453127	snv	het	1.4	6456
17	BRAF	T>T/C	7	140453159	snv	het	1.4	6465
17	RET	G>G/A	10	43617398	snv	het	1.4	9147
17	KRAS	G>G/A	12	25380342	snv	het	1.9	7360
17	KRAS	C>C/T	12	25398285	snv	het	18.4	1881
17	AKT1	G>G/A	14	105246568	snv	het	2.6	4303
17	TP53	G>G/T	17	7571818	snv	het	2.1	5028
17	TP53	C>C/T	17	7571912	snv	het	2.3	2111
17	TP53	C>C/T	17	7571935	snv	het	2.6	2098
17	TP53	C>C/A	17	7572568	snv	het	1.4	6067
17	TP53	C>C/T	17	7572782	snv	het	12.8	570
17	TP53	C>C/T	17	7573947	snv	het	3.1	1849
17	TP53	C>C/T	17	7573965	snv	het	3.2	1860
17	TP53	C>C/A	17	7573970	snv	het	5.8	1855
17	TP53	C>C/A	17	7576939	snv	het	2.7	5656
17	TP53	C>C/T	17	7577014	snv	het	2.6	2312
17	TP53	G>G/A	17	7577068	snv	het	2.8	1523
17	TP53	G>G/A	17	7577094	snv	het	3.4	1522
17	TP53	C>C/T	17	7577548	snv	het	33.2	1998
17	TP53	C>C/T	17	7578244	snv	het	2.9	5388
17	TP53	G>G/T	17	7578428	snv	het	1.7	2781
17	TP53	G>G/T	17	7578537	snv	het	1.4	6294
17	TP53	T>T/C	17	7579298	snv	het	1.4	7626
17	TP53	C>C/T	17	7579441	snv	het	1.6	9140
17	TP53	GG>GG/AC	17	7579471	snv	het	3.8	6833
17	TP53	G>G/A	17	7579543	snv	het	1.5	6863
17	TP53	G>G/A	17	7579902	snv	het	2.5	3025
17	ERBB2	G>G/A	17	37851311	snv	het	2	7962
17	ERBB2	C>C/T	17	37851379	snv	het	1.3	7958
17	ERBB2	C>C/T	17	37879654	snv	het	4.4	1766
17	ERBB2	G>G/A	17	37880264	snv	het	1.4	3857
17	ERBB2	G>G/A	17	37881031	snv	het	1.4	9110
17	ERBB2	C>C/T	17	37883637	snv	het	3.5	1979
17	GNA11	C>C/T	19	3118982	snv	het	1.5	8259
18	NRAS	C>C/A	1	115256506	snv	het	9.8	6243
18	NRAS	C>C/A	1	115258738	snv	het	1.2	27685
18	FOXL2	G>G/A	3	138665092	snv	het	3.6	44750
18	FOXL2	C>C/T	3	138665097	snv	het	5	24197
18	FOXL2	G>G/A	3	138665101	snv	het	1.3	24235
18	FOXL2	G>G/A	3	138665163	snv	het	3.4	24233
18	FOXL2	C>C/A	3	138665178	snv	het	1.4	24260
18	FOXL2	G>G/A	3	138665214	snv	het	3.8	24221
18	FOXL2	G>G/A	3	138665218	snv	het	3.4	24105
18	PIK3CA	C>C/A	3	178951919	snv	het	3	933
18	PIK3CA	G>G/A	3	178952013	snv	het	7.5	9863
18	PDGFRA	G>G/A	4	55141013	snv	het	3.4	10262
18	PDGFRA	C>C/T	4	55141084	snv	het	11.2	14933
18	PDGFRA	C>C/T	4	55152120	snv	het	16.3	9145
18	KIT	G>G/A	4	55589746	snv	het	8.1	15575
18	KIT	C>C/T	4	55594177	snv	het	1.3	18846
18	KIT	C>C/T	4	55594197	snv	het	3.8	18881
18	KIT	G>G/T	4	55602760	snv	het	23.6	18571
18	EGFR	G>G/C	7	55227977	snv	het	20	1010
18	EGFR	C>C/T	7	55241721	snv	het	1.8	38702
18	EGFR	G>G/A	7	55242457	snv	het	2.9	3008
18	EGFR,EGFR-AS1	G>G/A	7	55249009	snv	het	1.6	30309
18	EGFR,EGFR-AS1	G>G/A	7	55249022	snv	het	1.7	30395
18	EGFR,EGFR-AS1	C>C/T	7	55249071	snv	het	3.8	30436
18	EGFR,EGFR-AS1	G>G/A	7	55249088	snv	het	1.6	22109
18	MET	C>C/T	7	116422092	snv	het	3	6678
18	GNAQ	G>G/A	9	80409422	snv	het	1.7	23504
18	RET	C>C/A	10	43617419	snv	het	5	20135
18	KRAS	C>C/A	12	25380298	snv	het	3.3	12449
18	KRAS	C>C/A	12	25380364	snv	het	4.3	12467
18	AKT1	C>C/T	14	105246478	snv	het	4.7	10438
18	AKT1	C>C/T	14	105246561	snv	het	10	21053
18	TP53	T>T/G	17	7571713	snv	het	2.1	11380
18	TP53	G>G/A	17	7571772	snv	het	5.9	10308
18	TP53	G>G/A	17	7572392	snv	het	2.6	17251
18	TP53	C>C/A	17	7572417	snv	het	5.3	17274
18	TP53	A>A/G	17	7572465	snv	het	7.4	4374
18	TP53	C>C/A	17	7572538	snv	het	1.7	4363
18	TP53	G>G/A	17	7572596	snv	het	6.1	35978
18	TP53	C>C/T	17	7572599	snv	het	3.4	35927
18	TP53	C>C/A	17	7572644	snv	het	1.8	35946
18	TP53	G>G/A	17	7572800	snv	het	1.5	12231
18	TP53	G>G/A	17	7572822	snv	het	3.6	12170
18	TP53	G>G/A	17	7572833	snv	het	1.3	12215
18	TP53	G>G/A	17	7572850	snv	het	1.2	12240
18	TP53	G>G/A	17	7572882	snv	het	3.6	4184
18	TP53	G>G/A	17	7577022	snv	het	15.2	10713
18	TP53	G>G/A	17	7577047	snv	het	5.3	4368
18	TP53	C>C/T	17	7577069	snv	het	1.8	4364
18	TP53	G>G/A	17	7577549	snv	het	1.3	12860
18	TP53	C>C/T	17	7577552	snv	het	11.4	12820
18	TP53	G>G/A	17	7578245	snv	het	5.8	18292
18	TP53	C>C/T	17	7578374	snv	het	1.8	65106
18	TP53	C>C/T	17	7578406	snv	het	1.2	65034
18	TP53	G>G/A	17	7578466	snv	het	6.4	10652
18	TP53	G>G/A	17	7579293	snv	het	3.3	24672
18	TP53	C>C/T	17	7579354	snv	het	1.8	24687
18	TP53	C>C/T	17	7579441	snv	het	3.6	52561
18	TP53	G>G/A	17	7579471	snv	het	1.9	27083
18	TP53	C>C/A	17	7579479	snv	het	2.6	27062
18	TP53	C>C/A	17	7579489	snv	het	1.3	27052
18	TP53	G>G/T	17	7579508	snv	het	2.3	27053
18	TP53	C>C/T	17	7579542	snv	het	4.1	27077
18	TP53	G>G/T	17	7579549	snv	het	3.4	27019
18	TP53	G>G/A	17	7579735	snv	het	2.5	6635
18	ERBB2	C>C/T	17	37851310	snv	het	2.1	31695
18	ERBB2	C>C/A	17	37851340	snv	het	6.3	31728
18	ERBB2	G>G/A	17	37851383	snv	het	7.8	31729
18	ERBB2	G>G/T	17	37872843	snv	het	16	2620
18	ERBB2	C>C/T	17	37872856	snv	het	5.8	2603
18	ERBB2	C>C/T	17	37879574	snv	het	16.8	1638
18	ERBB2	C>C/T	17	37880987	snv	het	4	61577
18	ERBB2	T>T/G	17	37881040	snv	het	1.3	61504
18	ERBB2	C>C/T	17	37883769	snv	het	1.8	4361
19	NRAS	G>G/A	1	115252336	snv	het	3.4	1927
19	NRAS	C>C/A	1	115256488	snv	het	2.2	2145
19	NRAS	T>T/C	1	115256499	snv	het	9.2	2146
19	PIK3CA	G>G/A	3	178951920	snv	het	3.7	1765
19	PDGFRA	G>G/T	4	55141152	snv	het	1.8	2028
19	KIT	G>G/T	4	55589793	snv	het	2.9	1039
19	EGFR	G>G/T	7	55241730	snv	het	1.8	2841
19	EGFR,EGFR-AS1	C>C/T	7	55249192	snv	het	2	1000
19	BRAF	G>G/T	7	140453204	snv	het	4.3	1158
19	GNAQ	C>C/T	9	80409421	snv	het	1.6	2370
19	RET	C>C/T	10	43617397	snv	het	2	2666
19	RET	G>G/C	10	43617414	snv	het	1.5	2658
19	KRAS	C>C/G	12	25380255	snv	het	2.5	2295
19	KRAS	C>C/A	12	25398322	snv	het	4.8	1296
19	AKT1	G>G/T	14	105246513	snv	het	7.7	1033
19	TP53	G>G/A	17	7572392	snv	het	5	1245
19	TP53	C>C/T	17	7574029	snv	het	3.9	1240
19	TP53	G>G/T	17	7574030	snv	het	2.1	1237
19	TP53	C>C/A	17	7578257	snv	het	4.3	1577
19	TP53	C>C/A	17	7578526	snv	het	1.6	1578
19	TP53	G>G/T	17	7578550	snv	het	4.3	1589
19	TP53	C>C/T	17	7579312	snv	het	10.6	1969
19	TP53	G>G/C	17	7579472	snv	het	10.4	1350
19	TP53	G>G/A	17	7579514	snv	het	5.3	1367
19	ERBB2	G>G/A	17	37851311	snv	het	5	1155
19	ERBB2	G>G/T	17	37851390	snv	het	1.9	1137
19	ERBB2	G>G/A	17	37871997	snv	het	2.8	1148
19	ERBB2	G>G/A	17	37880988	snv	het	3	1819
19	ERBB2	C>C/A	17	37881077	snv	het	9.1	1818
19	GNA11	C>C/T	19	3118953	snv	het	5.2	1278
20	KRAS	C>C/A	12	25398284	snv	het	2	10633
21	ERBB2	G>G/A	17	37881350	snv	het	1.6	2112
22	KRAS	T>T/C	12	25380276	snv	het	59.6	34101
22	TP53	C>C/T	17	7577093	snv	het	1.6	3436
22	TP53	C>C/A	17	7578461	snv	het	75.8	8085
23	NRAS	C>C/T	1	115252228	snv	het	2.4	5898
23	NRAS	C>C/T	1	115252335	snv	het	3.2	11270
23	NRAS	C>C/T	1	115252357	snv	het	2.9	11273
23	NRAS	C>C/T	1	115256438	snv	het	3.8	6034
23	NRAS	C>C/A	1	115258798	snv	het	2	13399
23	FOXL2	G>G/A	3	138665105	snv	het	1.6	31018
23	FOXL2	C>C/T	3	138665162	snv	het	1.8	30968
23	FOXL2	C>C/T	3	138665215	snv	het	1.6	31009
23	FOXL2	C>C/T	3	138665217	snv	het	1.8	31004
23	PDGFRA	G>G/T	4	55141091	snv	het	8.8	2592
23	PDGFRA	A>A/T	4	55152066	snv	het	7.6	2903
23	KIT	G>G/A	4	55594198	snv	het	1.5	4078
23	EGFR	G>G/A	7	55241713	snv	het	1.2	22294
23	EGFR,EGFR-AS1	C>C/T	7	55249042	snv	het	1.9	9262
23	EGFR,EGFR-AS1	C>C/A	7	55249097	snv	het	3.2	7275
23	EGFR,EGFR-AS1	G>G/T	7	55249195	snv	het	6.7	7262
23	GNAQ	G>G/T	9	80409462	snv	het	2	7741
23	GNAQ	C>C/T	9	80409501	snv	het	2.2	7780
23	KRAS	C>C/A	12	25398284	snv	het	81.7	3078
23	AKT1	C>C/T	14	105246532	snv	het	1.7	9594
23	AKT1	C>C/T	14	105246565	snv	het	4.4	9605
23	TP53	C>C/T	17	7571895	snv	het	3	2066
23	TP53	C>C/A	17	7572103	snv	het	2.2	1627
23	TP53	G>G/A	17	7572132	snv	het	5.4	1546
23	TP53	G>G/A	17	7576569	snv	het	2	4199
23	TP53	TG>TG/T	17	7577035	deletion	het	2	2888
23	TP53	C>C/T	17	7577548	snv	het	52.4	4617
23	TP53	G>G/A	17	7577625	snv	het	2.1	4613
23	TP53	A>A/G	17	7578243	snv	het	1.6	9871
23	TP53	G>G/A	17	7578421	snv	het	4.2	6667
23	TP53	C>C/T	17	7578461	snv	het	1.5	6641
23	TP53	G>G/T	17	7578524	snv	het	2.6	13383
23	TP53	G>G/T	17	7579411	snv	het	1.8	11965
23	TP53	C>C/T	17	7579441	snv	het	1.9	12013
23	TP53	G>G/T	17	7579514	snv	het	3	9945
23	TP53	C>C/T	17	7579542	snv	het	1.8	9953
23	TP53	G>G/A	17	7579543	snv	het	2.9	9937
23	TP53	C>C/T	17	7579546	snv	het	1.5	9931
23	TP53	C>C/T	17	7579761	snv	het	2.9	2451
23	ERBB2	C>C/A	17	37844963	snv	het	2.2	6627
23	ERBB2	C>C/T	17	37879580	snv	het	2.7	1878
23	ERBB2	C>C/T	17	37879672	snv	het	2.7	3805
23	ERBB2	C>C/T	17	37879687	snv	het	2.8	1830
23	ERBB2	C>C/T	17	37879892	snv	het	3.4	2858
23	ERBB2	C>C/T	17	37882895	snv	het	8.1	3179
23	ERBB2	C>C/T	17	37883553	snv	het	3.1	5985
23	ERBB2	G>G/A	17	37883638	snv	het	2.4	5996
23	ERBB2	C>C/T	17	37883769	snv	het	2.3	1653
23	ERBB2	G>G/A	17	37883770	snv	het	6.5	1652
24	MET	G>G/A	7	116435769	snv	het	1.4	6403
24	BRAF	C>C/T	7	140453127	snv	het	1.4	27818
24	TP53	C>C/T	17	7574002	snv	het	2.7	14729
24	TP53	AG>AG/A	17	7579680	deletion	het	7	3082
24	TP53	A>A/G	17	7579680	snv	het	6.8	3089
24	ERBB2	C>C/T	17	37881358	snv	het	1.9	1813
24	ERBB2	G>G/A	17	37883638	snv	het	1.3	8395
We investigatedsomatic mutations of 24 SAC cases
