# Supplementary material for: Early-stage serrated adenocarcinomas are divided into several molecularly distinct subtypes
Source: PLoS One. 2019 Feb 20;14(2):e0211477. doi: 10.1371/journal.pone.0211477 (PMC6382106; doi:10.1371/journal.pone.0211477)
Supplement: S5 Table — We examined the frequency of mutation accumulation from normal/adenoma tissues to cancerous tissues in each gene for SACs between the CCS1 and CCS3 groups. ϖ; CCS1: CDX2+, HTR2B-, FRMD6-, ZEB1- and MSS/MSI-L, CCS3: CDX2-, HTR2B+, FRMD6+, ZEB1+ and MSI-L/MSS. *p < 0.05. (XLSX) [file pone.0211477.s013.xlsx]

## Sheet: Sheet1
S5 Table. Comparison of mutation number between CCS1 and CCS3 for each gene
Gene	CCS1ϖ (n = 14)	CCS3ϖ (n = 5)
NRAS	1	1
FOXL2	1	2
PIK3CA	1	0
PDGFRA	1	1
KIT	1	1
EGFR	0	2
MET	0	1
RET	0	0
KRAS	1	3
AKT1	2	1
TP53	8	3
ERBB2	6	3
BRAF	1	1
GNA11	0	0
GNQ	0	1
KRAS and/or BRAF*	2	4
We examined the frequency of mutation accumulation from normal/adenoma tissues to cancerous tissues in each gene for SACs between the CCS1 and CCS3 groups.
ϖ; CCS1: CDX2+, HTR2B-, FRMD6-, ZEB1- and MSS/MSI-L, CCS3: CDX2-, HTR2B+, FRMD6+, ZEB1+ and MSI-L/MSS
*p < 0.05
